# Supplementary material for: The Pheromone Module SteC-MkkB-MpkB-SteD-HamE Regulates Development, Stress Responses and Secondary Metabolism in Aspergillus fumigatus
Source: Front Microbiol. 2020 May 7;11:811. doi: 10.3389/fmicb.2020.00811 (PMC7223695; doi:10.3389/fmicb.2020.00811)
Supplement: Supplementary file 5 [file Table_4.XLSX]

## Sheet: Sheet1
Table S4: Aspergillus fumigatus SteC-GFP interacting proteins (Vegetative growth-24 hours)
Accession	Description	Score	Coverage	# Proteins	# Unique Peptides	# Peptides	# PSMs	# AAs	MW [kDa]	calc. pI
Afu1g07380	Afu1g07380 AspGDID:ASPL0000101904 COORDS:Chr1_A_fumigatus_Af293:2090929-2084331C, translated using codon table 1 (2126 amino acids) Uncharacterized ORF; Putative NADH-dependent glutamate synthase; transcript induced during conidial germination; transcript up-regulated in conidia exposed to neutrophils; SrbA-regulated during hypoxia	100.614	18.16	1	26	26	28	2126	234.143	6.39209
Afu5g06420	Afu5g06420 AspGDID:ASPL0000107718 COORDS:Chr5_A_fumigatus_Af293:1549998-1553242W, translated using codon table 1 (1007 amino acids) Uncharacterized ORF; Ortholog(s) have MAP kinase kinase kinase activity, SAM domain binding activity	104.602	31.58	1	22	22	27	1007	111.606	8.60205
Afu1g12840	niiA AspGDID:ASPL0000102352 COORDS:Chr1_A_fumigatus_Af293:3393418-3397198W, translated using codon table 1 (1102 amino acids) Uncharacterized ORF; Putative nitrite reductase; nitrogen-regulated gene, used as a conditional promoter; protein induced by heat shock; transcript downregulated in response to voriconazole	62.5426	22.14	1	19	19	19	1102	123.067	6.62451
Afu4g09140	car2 AspGDID:ASPL0000106629 COORDS:Chr4_A_fumigatus_Af293:2388283-2389697W, translated using codon table 1 (450 amino acids) Uncharacterized ORF; L-ornithine aminotransferase; induced by growth on BSA as a sole nitrogen source; SrbA-regulated during hypoxia	47.8382	34.67	1	12	12	13	450	49.0863	6.53662
Afu6g03440	Afu6g03440 AspGDID:ASPL0000108799 COORDS:Chr6_A_fumigatus_Af293:738342-736781C, translated using codon table 1 (497 amino acids) Uncharacterized ORF; Putative fructosyl amine; transcript induced by voriconazole	52.6047	32.19	1	12	12	14	497	54.895	5.75732
Afu2g17130	Afu2g17130 AspGDID:ASPL0000104429 COORDS:Chr2_A_fumigatus_Af293:4574963-4576567W, translated using codon table 1 (487 amino acids) Uncharacterized ORF; Ortholog(s) have protein kinase regulator activity	47.7342	29.16	1	9	9	13	487	53.4666	6.13818
Afu4g13700	Afu4g13700 AspGDID:ASPL0000107076 COORDS:Chr4_A_fumigatus_Af293:3586027-3588483W, translated using codon table 1 (737 amino acids) Uncharacterized ORF; Ortholog(s) have cytosol localization	24.3956	14.79	1	8	8	8	737	84.4129	7.09326
Afu5g03690	Afu5g03690 AspGDID:ASPL0000107547 COORDS:Chr5_A_fumigatus_Af293:987794-986454C, translated using codon table 1 (424 amino acids) Uncharacterized ORF; Ortholog(s) have phosphatidylinositol transporter activity	32.5058	29.25	1	8	8	9	424	46.141	4.84326
Afu6g03460	Afu6g03460 AspGDID:ASPL0000108801 COORDS:Chr6_A_fumigatus_Af293:741171-742895W, translated using codon table 1 (574 amino acids) Uncharacterized ORF; Has domain(s) with predicted ATP binding activity	32.6337	19.69	1	8	8	9	574	63.4223	6.13818
Afu7g01840	Afu7g01840 AspGDID:ASPL0000109979 COORDS:Chr7_A_fumigatus_Af293:496331-491364C, translated using codon table 1 (1522 amino acids) Uncharacterized ORF; Ortholog(s) have Golgi apparatus, cell tip, cytoplasmic vesicle, endoplasmic reticulum, plasma membrane localization	22.9973	7.56	1	8	8	8	1522	168.412	6.21436
Afu1g15000	Afu1g15000 AspGDID:ASPL0000102567 COORDS:Chr1_A_fumigatus_Af293:4029547-4031693W, translated using codon table 1 (643 amino acids) Uncharacterized ORF; Putative isopropylmalate synthase; transcript highly induced during conidial germination; SrbA-regulated during hypoxia	21.3654	13.06	1	7	7	7	643	71.1504	5.68115
Afu1g07090	Afu1g07090 AspGDID:ASPL0000101875 COORDS:Chr1_A_fumigatus_Af293:2015732-2011032C, translated using codon table 1 (1526 amino acids) Uncharacterized ORF; Ortholog of <i>A. nidulans FGSC A4</i> : AN5154, <i>A. niger CBS 513.88</i> : An07g09710, <i>A. oryzae RIB40</i> : AO090012000961, <i>Aspergillus wentii</i> : Aspwe1_0155743 and <i>Aspergillus sydowii</i> : Aspsy1_0134266	18.7853	6.62	1	7	7	7	1526	164.391	6.65381
Afu4g08710	Afu4g08710 AspGDID:ASPL0000106586 COORDS:Chr4_A_fumigatus_Af293:2256334-2255247C, translated using codon table 1 (287 amino acids) Uncharacterized ORF; Putative short chain dehydrogenase; transcriptionally up-regulated in conidia exposed to neutrophils; induced by gliotoxin exposure	36.5587	29.97	1	7	7	9	287	30.9087	5.38916
Afu5g07000	Afu5g07000 AspGDID:ASPL0000107775 COORDS:Chr5_A_fumigatus_Af293:1735022-1736346W, translated using codon table 1 (360 amino acids) Uncharacterized ORF; Puttaive NAD binding Rossmann fold oxidoreductase; transcript up-regulated in conidia exposed to neutrophils	21.0573	28.61	1	7	7	7	360	39.9447	7.03467
Afu8g05440	atp4 AspGDID:ASPL0000110874 COORDS:Chr8_A_fumigatus_Af293:1265282-1266290W, translated using codon table 1 (274 amino acids) Uncharacterized ORF; Mitochondrial ATPase subunit; hypoxia repressed protein	25.4595	31.75	1	7	7	7	274	29.7087	9.34912
Afu2g13040	grpE AspGDID:ASPL0000104018 COORDS:Chr2_A_fumigatus_Af293:3347479-3346582C, translated using codon table 1 (250 amino acids) Uncharacterized ORF; Mitochondrial co-chaperone; protein level decreases upon heat shock	20.5822	32.4	1	6	6	6	250	28.3728	8.25049
Afu5g00720	Afu5g00720 AspGDID:ASPL0000107256 COORDS:Chr5_A_fumigatus_Af293:204504-203702C, translated using codon table 1 (248 amino acids) Uncharacterized ORF; Has domain(s) with predicted N-acetyltransferase activity	28.5849	35.89	1	6	6	8	248	29.0426	5.32568
Afu1g06940	Afu1g06940 AspGDID:ASPL0000101862 COORDS:Chr1_A_fumigatus_Af293:1983163-1981801C, translated using codon table 1 (412 amino acids) Uncharacterized ORF; Ortholog(s) have FMN binding, chorismate synthase activity, riboflavin reductase (NADPH) activity, role in aromatic amino acid family biosynthetic process and cytosol, nucleus localization	18.7558	24.03	1	5	5	5	412	44.158	6.53662
Afu2g14210	ilv3 AspGDID:ASPL0000104136 COORDS:Chr2_A_fumigatus_Af293:3721264-3723226W, translated using codon table 1 (606 amino acids) Verified ORF; Putative mitochondrial dihydroxy acid dehydratase; hypoxia induced protein; induced by exposure to human airway epithelial cells; required for virulence	19.3938	12.54	1	5	5	5	606	64.7161	7.6499
Afu2g09490	Afu2g09490 AspGDID:ASPL0000103667 COORDS:Chr2_A_fumigatus_Af293:2422679-2427552W, translated using codon table 1 (1525 amino acids) Uncharacterized ORF; Eukaryotic translation initiation factor subunit eIF-4F	16.6258	6.1	1	5	5	5	1525	163.883	9.36377
Afu3g09910	Afu3g09910 AspGDID:ASPL0000105389 COORDS:Chr3_A_fumigatus_Af293:2542185-2543380W, translated using codon table 1 (331 amino acids) Uncharacterized ORF; Ortholog(s) have phosphatidylcholine transporter activity and role in Golgi to plasma membrane transport, ascospore formation, mitotic cytokinesis, phospholipid transport, regulation of filamentous growth	22.1826	22.66	1	5	5	6	331	37.3006	5.51611
Afu3g10740	Afu3g10740 AspGDID:ASPL0000105472 COORDS:Chr3_A_fumigatus_Af293:2782828-2781858C, translated using codon table 1 (262 amino acids) Uncharacterized ORF; Putative RAB GTPase with a predicted role in regulation of endocytosis; transcript downregulated in response to amphotericin B	20.6902	36.64	1	5	6	6	262	27.5867	4.84326
Afu5g08830	hexA AspGDID:ASPL0000107954 COORDS:Chr5_A_fumigatus_Af293:2265787-2268175W, translated using codon table 1 (537 amino acids) Verified ORF; Putative woronin body protein; hypoxia repressed protein	12.7759	9.12	1	5	5	5	537	61.3693	8.79248
Afu5g10640	Afu5g10640 AspGDID:ASPL0000108128 COORDS:Chr5_A_fumigatus_Af293:2721762-2723271W, translated using codon table 1 (391 amino acids) Uncharacterized ORF; Ortholog(s) have tyrosine-tRNA ligase activity, role in tyrosyl-tRNA aminoacylation and cytosol, nucleus localization	8.59863	12.79	1	5	5	5	391	43.5878	6.58057
Afu6g03810	Afu6g03810 AspGDID:ASPL0000108836 COORDS:Chr6_A_fumigatus_Af293:840093-839212C, translated using codon table 1 (255 amino acids) Uncharacterized ORF; Putative mitochondrial ATP synthase D chain; hypoxia induced protein	19.904	30.59	1	5	5	5	255	28.6782	9.0415
Afu6g12740	Afu6g12740 AspGDID:ASPL0000109617 COORDS:Chr6_A_fumigatus_Af293:3219940-3220875W, translated using codon table 1 (245 amino acids) Uncharacterized ORF; Dienelactone hydrolase family protein	18.2772	27.35	1	5	5	5	245	26.9258	6.63916
Afu8g04570	Afu8g04570 AspGDID:ASPL0000110792 COORDS:Chr8_A_fumigatus_Af293:1042481-1044659W, translated using codon table 1 (607 amino acids) Uncharacterized ORF; Ortholog(s) have nucleus localization	14.7878	12.52	1	5	5	5	607	66.5554	5.22412
Afu5g05500	Afu5g05500 AspGDID:ASPL0000107629 COORDS:Chr5_A_fumigatus_Af293:1277444-1278887W, translated using codon table 1 (424 amino acids) Uncharacterized ORF; Ortholog(s) have phosphoglycerate dehydrogenase activity, role in serine family amino acid biosynthetic process and cytosol localization	20.3449	19.58	1	5	5	5	424	45.8868	7.00537
Afu1g09830	Afu1g09830 AspGDID:ASPL0000102049 COORDS:Chr1_A_fumigatus_Af293:2550807-2551983W, translated using codon table 1 (348 amino acids) Uncharacterized ORF; Ortholog(s) have protein complex scaffold activity, role in posttranslational protein targeting to membrane, response to heat and TRC complex, nucleus localization	13.5225	22.99	1	5	5	5	348	36.3346	5.021
Afu1g09930	gcy1 AspGDID:ASPL0000102059 COORDS:Chr1_A_fumigatus_Af293:2570399-2571627W, translated using codon table 1 (349 amino acids) Uncharacterized ORF; Putative glycerol dehydrogenase; protein level decreases upon heat shock; transcript up-regulated in conidia exposed to neutrophils	29.585	26.93	1	5	5	6	349	39.1061	8.83643
Afu1g11180	hsp78 AspGDID:ASPL0000102181 COORDS:Chr1_A_fumigatus_Af293:2946736-2944343C, translated using codon table 1 (797 amino acids) Uncharacterized ORF; Heat shock protein/chaperonin; transcript downregulated in response to voriconazole	10.1928	6.4	1	4	4	4	797	88.3298	7.02002
Afu1g15780	leu2A AspGDID:ASPL0000102641 COORDS:Chr1_A_fumigatus_Af293:4264889-4263452C, translated using codon table 1 (366 amino acids) Uncharacterized ORF; 3-isopropylmalate dehydrogenase with a predicted role in leucine biosynthesis; SrbA-regulated during hypoxia	11.9987	14.48	1	4	4	4	366	39.0242	5.49072
Afu1g10820	Afu1g10820 AspGDID:ASPL0000102145 COORDS:Chr1_A_fumigatus_Af293:2823301-2822605C, translated using codon table 1 (211 amino acids) Uncharacterized ORF; Ortholog(s) have adenylylsulfate kinase activity	13.3706	28.91	1	4	4	4	211	23.5834	6.96143
Afu1g12760	capA AspGDID:ASPL0000102344 COORDS:Chr1_A_fumigatus_Af293:3372016-3373824W, translated using codon table 1 (526 amino acids) Uncharacterized ORF; Adenylate cyclase-associated protein	11.5101	9.13	1	4	4	4	526	56.4272	6.69775
Afu2g13540	Afu2g13540 AspGDID:ASPL0000104069 COORDS:Chr2_A_fumigatus_Af293:3521810-3524345W, translated using codon table 1 (744 amino acids) Uncharacterized ORF; Ortholog(s) have nucleus localization	17.9406	10.35	1	4	4	4	744	81.8761	6.04932
Afu3g11640	Afu3g11640 AspGDID:ASPL0000105562 COORDS:Chr3_A_fumigatus_Af293:3058607-3059789W, translated using codon table 1 (368 amino acids) Uncharacterized ORF; Homoserine dehydrogenase; no human homolog	8.78712	13.59	1	4	4	4	368	38.4803	5.87158
Afu4g08040	Afu4g08040 AspGDID:ASPL0000106518 COORDS:Chr4_A_fumigatus_Af293:2090716-2089786C, translated using codon table 1 (218 amino acids) Uncharacterized ORF; Ortholog(s) have GTP binding activity	16.1208	27.52	1	4	5	5	218	23.7153	8.54346
Afu5g03520	Afu5g03520 AspGDID:ASPL0000107530 COORDS:Chr5_A_fumigatus_Af293:949870-951084W, translated using codon table 1 (323 amino acids) Verified ORF; Immunoreactive secreted protein	10.6567	18.27	1	4	4	4	323	35.4962	6.46826
Afu5g07890	Afu5g07890 AspGDID:ASPL0000107861 COORDS:Chr5_A_fumigatus_Af293:1979250-1978604C, translated using codon table 1 (149 amino acids) Uncharacterized ORF; Putative single-stranded DNA binding protein family member	16.3549	30.87	1	4	4	5	149	16.2432	9.68604
Afu6g10610	Afu6g10610 AspGDID:ASPL0000109416 COORDS:Chr6_A_fumigatus_Af293:2625814-2626707W, translated using codon table 1 (272 amino acids) Uncharacterized ORF; Putative ribose 5-phosphate isomerase A	13.1583	20.59	1	4	4	4	272	28.359	6.25244
Afu7g02340	Afu7g02340 AspGDID:ASPL0000110029 COORDS:Chr7_A_fumigatus_Af293:635304-636088W, translated using codon table 1 (168 amino acids) Uncharacterized ORF; Ortholog(s) have role in isoleucine biosynthetic process, mitochondrial translation and mitochondrial matrix localization	15.1246	33.93	1	4	4	4	168	18.0041	8.82178
Afu8g05480	Afu8g05480 AspGDID:ASPL0000110878 COORDS:Chr8_A_fumigatus_Af293:1281139-1279477C, translated using codon table 1 (452 amino acids) Uncharacterized ORF; Ortholog(s) have role in nuclear-transcribed mRNA catabolic process, meiosis-specific transcripts, poly(A)+ mRNA export from nucleus and nucleus localization	15.8219	17.26	1	4	4	4	452	49.9665	8.47021
Afu1g02150	Afu1g02150 AspGDID:ASPL0000101385 COORDS:Chr1_A_fumigatus_Af293:639645-637892C, translated using codon table 1 (519 amino acids) Uncharacterized ORF; Ortholog(s) have glycerol-3-phosphate dehydrogenase [NAD+] activity and role in NADH oxidation, cell-abiotic substrate adhesion, glycerol biosynthetic process, intracellular accumulation of glycerol	14.5722	11.75	1	4	4	4	519	56.4221	8.19189
Afu1g03400	Afu1g03400 AspGDID:ASPL0000101510 COORDS:Chr1_A_fumigatus_Af293:991451-988800C, translated using codon table 1 (769 amino acids) Uncharacterized ORF; Ortholog(s) have cytoplasm localization	15.217	8.45	1	4	4	4	769	85.4021	6.29053
Afu7g02570	Afu7g02570 AspGDID:ASPL0000110052 COORDS:Chr7_A_fumigatus_Af293:707039-704159C, translated using codon table 1 (892 amino acids) Uncharacterized ORF; Ortholog of <i>A. nidulans FGSC A4</i> : AN9067/tinC, AN2167/hetC, <i>A. fumigatus Af293</i> : Afu2g15840, <i>A. niger CBS 513.88</i> : An15g06140 and <i>A. oryzae RIB40</i> : AO090038000633, AO090012000230	11.7648	9.42	1	4	4	4	892	101.106	5.05908
Afu1g06710	Afu1g06710 AspGDID:ASPL0000101839 COORDS:Chr1_A_fumigatus_Af293:1922660-1920607C, translated using codon table 1 (564 amino acids) Uncharacterized ORF; Ortholog(s) have chaperonin-containing T-complex, nucleus localization	14.6305	6.56	1	3	3	5	564	60.9935	6.34131
Afu2g11260	luA AspGDID:ASPL0000103841 COORDS:Chr2_A_fumigatus_Af293:2894027-2896466W, translated using codon table 1 (777 amino acids) Uncharacterized ORF; Putative 3-isopropylmalate dehydratase with a predicted role in nitrogen metabolism; protein induced by heat shock; SrbA-regulated during hypoxia	13.5498	6.44	1	3	4	4	777	84.0235	5.93506
Afu2g12980	Afu2g12980 AspGDID:ASPL0000104011 COORDS:Chr2_A_fumigatus_Af293:3335985-3331790C, translated using codon table 1 (1263 amino acids) Uncharacterized ORF; Putative protein transport protein; transcript downregulated in response to amphotericin B	9.49541	2.85	1	3	3	3	1263	136.688	6.72705
Afu2g12900	Afu2g12900 AspGDID:ASPL0000104003 COORDS:Chr2_A_fumigatus_Af293:3308048-3307099C, translated using codon table 1 (271 amino acids) Uncharacterized ORF; Ortholog(s) have urease activity, role in urea catabolic process and cytosol, nucleus localization	10.1778	11.44	1	3	3	3	271	29.1578	6.22705
Afu3g10610	Afu3g10610 AspGDID:ASPL0000105459 COORDS:Chr3_A_fumigatus_Af293:2742124-2744940W, translated using codon table 1 (938 amino acids) Uncharacterized ORF; Ortholog of <i>A. nidulans FGSC A4</i> : AN4929, <i>A. niger CBS 513.88</i> : An02g06220, <i>A. oryzae RIB40</i> : AO090003000605, <i>Aspergillus wentii</i> : Aspwe1_0104935 and <i>Aspergillus sydowii</i> : Aspsy1_0147876	4.81922	4.05	1	3	3	3	938	101.512	5.8208
Afu4g03630	erg6 AspGDID:ASPL0000106182 COORDS:Chr4_A_fumigatus_Af293:1025739-1024484C, translated using codon table 1 (377 amino acids) Uncharacterized ORF; Putative sterol 24-C-methyltransferase with a predicted role in ergosterol biosynthesis; transcript downregulated in response to amphotericin B; induced by exposure to artemisinin; SrbA-regulated during hypoxia	11.4771	13.53	1	3	3	4	377	42.5439	6.43018
Afu4g07190	argB AspGDID:ASPL0000106433 COORDS:Chr4_A_fumigatus_Af293:1868021-1866906C, translated using codon table 1 (371 amino acids) Verified ORF; Ornathine carbamoyltransferase, enzyme of the arginine biosynthesis pathway; hypoxia induced protein	10.5949	11.59	1	3	3	3	371	40.0877	7.89893
Afu4g10280	ypd1 AspGDID:ASPL0000106742 COORDS:Chr4_A_fumigatus_Af293:2687057-2687688W, translated using codon table 1 (171 amino acids) Uncharacterized ORF; Putative histidine-containing phosphotransfer intermediate protein	8.71943	23.98	1	3	3	3	171	19.1304	4.89404
Afu5g04160	Afu5g04160 AspGDID:ASPL0000107595 COORDS:Chr5_A_fumigatus_Af293:1105009-1106759W, translated using codon table 1 (537 amino acids) Uncharacterized ORF; NTF2 and RRM domain protein	14.6243	10.61	1	3	3	4	537	56.9011	5.18604
Afu5g06780	Afu5g06780 AspGDID:ASPL0000107754 COORDS:Chr5_A_fumigatus_Af293:1670126-1668765C, translated using codon table 1 (453 amino acids) Uncharacterized ORF; Putative carbamoyl-phosphate synthase; protein induced by hydrogen peroxide	12.011	12.58	1	3	3	3	453	49.306	7.13721
Afu5g07300	Afu5g07300 AspGDID:ASPL0000107804 COORDS:Chr5_A_fumigatus_Af293:1814759-1815768W, translated using codon table 1 (260 amino acids) Uncharacterized ORF; Electron transfer flavoprotein, beta subunit	9.0506	14.23	1	3	3	3	260	28.2232	8.96826
Afu5g10370	sdh2 AspGDID:ASPL0000108103 COORDS:Chr5_A_fumigatus_Af293:2655836-2654821C, translated using codon table 1 (299 amino acids) Uncharacterized ORF; Iron-sulfur protein subunit of succinate dehydrogenase with a predicted role in the citric acid cycle; transcript up-regulated in conidia exposed to neutrophils; induced by exposure to artemisinin; transcript downregulated by hypoxia	8.5167	11.37	1	3	3	3	299	33.894	8.92432
Afu5g11290	Afu5g11290 AspGDID:ASPL0000108188 COORDS:Chr5_A_fumigatus_Af293:2892452-2891116C, translated using codon table 1 (364 amino acids) Uncharacterized ORF; Ortholog(s) have D-amino-acid oxidase activity and role in D-alanine metabolic process, D-valine metabolic process	9.82606	10.44	1	3	3	3	364	39.5491	7.91357
Afu6g02380	Afu6g02380 AspGDID:ASPL0000108693 COORDS:Chr6_A_fumigatus_Af293:443140-444917W, translated using codon table 1 (571 amino acids) Uncharacterized ORF; Ortholog(s) have ubiquitin-specific protease activity, role in protein deubiquitination and nucleoplasm, proteasome complex localization	7.35475	8.58	1	3	3	3	571	63.1822	5.96045
Afu6g06325	Afu6g06325 AspGDID:ASPL0000108991 COORDS:Chr6_A_fumigatus_Af293:1334658-1334305C, translated using codon table 1 (98 amino acids) Uncharacterized ORF; Ortholog(s) have RNA binding activity and role in mRNA splicing, via spliceosome, maturation of SSU-rRNA	3.77837	26.53	1	3	3	3	98	10.6003	4.71631
Afu6g06840	Afu6g06840 AspGDID:ASPL0000109046 COORDS:Chr6_A_fumigatus_Af293:1497495-1497936W, translated using codon table 1 (120 amino acids) Uncharacterized ORF; Transcript up-regulated in conidia exposed to neutrophils	11.7752	42.5	1	3	3	3	120	12.9718	11.0483
Afu7g04070	Afu7g04070 AspGDID:ASPL0000110102 COORDS:Chr7_A_fumigatus_Af293:916318-915016C, translated using codon table 1 (369 amino acids) Uncharacterized ORF; Ortholog(s) have 3-deoxy-7-phosphoheptulonate synthase activity, role in aromatic amino acid family biosynthetic process and cytoplasm, nucleus localization	14.5323	14.63	1	3	3	3	369	40.0468	6.7417
Afu4g06950	Afu4g06950 AspGDID:ASPL0000106409 COORDS:Chr4_A_fumigatus_Af293:1799230-1797998C, translated using codon table 1 (284 amino acids) Uncharacterized ORF; Putative endoplasmic reticulum (ER) type II integral membrane protein with a predicted role in protein transport; transcript upregulated in response to amphotericin B	8.79427	14.79	1	3	3	3	284	30.9477	6.13818
Afu1g15960	Afu1g15960 AspGDID:ASPL0000102659 COORDS:Chr1_A_fumigatus_Af293:4331468-4333260W, translated using codon table 1 (554 amino acids) Uncharacterized ORF; Ortholog(s) have flavin adenine dinucleotide binding, glutathione transferase activity, glutathione-disulfide reductase activity	10.4486	8.66	1	3	3	3	554	60.0714	8.70459
Afu2g03140	Afu2g03140 AspGDID:ASPL0000103143 COORDS:Chr2_A_fumigatus_Af293:823665-822897C, translated using codon table 1 (211 amino acids) Uncharacterized ORF; Ortholog(s) have peptide-methionine (S)-S-oxide reductase activity, role in cellular response to hydrogen peroxide and cytosol, nucleus localization	12.2006	18.48	1	3	3	4	211	23.5745	7.1958
Afu2g06040	Afu2g06040 AspGDID:ASPL0000103427 COORDS:Chr2_A_fumigatus_Af293:1706686-1708648W, translated using codon table 1 (612 amino acids) Uncharacterized ORF; Putative actin cortical patch component	9.86751	7.03	1	3	3	3	612	65.1426	6.41748
Afu2g04940	Afu2g04940 AspGDID:ASPL0000103319 COORDS:Chr2_A_fumigatus_Af293:1358892-1357362C, translated using codon table 1 (470 amino acids) Uncharacterized ORF; Ortholog(s) have mRNA binding activity, role in telomere maintenance via telomere shortening and cytoplasm, nucleus localization	7.56606	10.21	1	3	3	4	470	49.135	7.72314
Afu1g07530	Afu1g07530 AspGDID:ASPL0000101918 COORDS:Chr1_A_fumigatus_Af293:2122230-2121254C, translated using codon table 1 (257 amino acids) Uncharacterized ORF; Ortholog(s) have adenylate kinase activity, role in ADP biosynthetic process, DNA replication initiation and cytosol, mitochondrial intermembrane space, mitochondrial outer membrane, nucleus localization	8.36355	10.51	1	2	2	2	257	28.6848	7.88428
Afu1g08960	Afu1g08960 AspGDID:ASPL0000101962 COORDS:Chr1_A_fumigatus_Af293:2324414-2325074W, translated using codon table 1 (167 amino acids) Uncharacterized ORF; Ortholog of <i>A. nidulans FGSC A4</i> : AN1383, <i>A. niger CBS 513.88</i> : An08g00450, <i>A. oryzae RIB40</i> : AO090005001630, <i>Aspergillus wentii</i> : Aspwe1_0048794 and <i>Aspergillus sydowii</i> : Aspsy1_0025360	6.2952	16.17	1	2	2	2	167	17.6578	8.88037
Afu1g02290	Afu1g02290 AspGDID:ASPL0000101399 COORDS:Chr1_A_fumigatus_Af293:670312-669933C, translated using codon table 1 (106 amino acids) Uncharacterized ORF; Protein of unknown function; calcium downregulated	15.0994	29.25	1	2	2	3	106	11.7676	4.57666
Afu1g02940	Afu1g02940 AspGDID:ASPL0000101464 COORDS:Chr1_A_fumigatus_Af293:841245-842768W, translated using codon table 1 (446 amino acids) Uncharacterized ORF; Ortholog(s) have GTPase activator activity, role in mitotic spindle assembly checkpoint, negative regulation of septation initiation signaling and cytosol, mitotic spindle pole body, nucleus localization	7.12332	7.17	1	2	2	2	446	49.6601	9.26123
Afu2g03830	aspf4 AspGDID:ASPL0000103209 COORDS:Chr2_A_fumigatus_Af293:1016683-1017651W, translated using codon table 1 (322 amino acids) Verified ORF; Allergen Asp f 4; higher expression in biofilm vs planktonic cells; transcript induced by growth on hydrogen peroxide	9.17145	11.18	1	2	2	2	322	34.0634	5.35107
Afu2g10270	tor AspGDID:ASPL0000103742 COORDS:Chr2_A_fumigatus_Af293:2631516-2624171C, translated using codon table 1 (2384 amino acids) Uncharacterized ORF; Tor kinase, involved in regulation cell wall biosynthesis and nutrient sensing	5.476	0.92	1	2	2	2	2384	269.413	6.90283
Afu2g14960	Afu2g14960 AspGDID:ASPL0000104211 COORDS:Chr2_A_fumigatus_Af293:3942076-3942959W, translated using codon table 1 (271 amino acids) Uncharacterized ORF; Ortholog(s) have RNA polymerase II activating transcription factor binding, disulfide oxidoreductase activity	5.2719	7.01	1	2	2	2	271	28.7907	4.90674
Afu2g04710	Afu2g04710 AspGDID:ASPL0000103297 COORDS:Chr2_A_fumigatus_Af293:1288894-1287776C, translated using codon table 1 (217 amino acids) Uncharacterized ORF; Has domain(s) with predicted heme binding activity	6.3363	11.52	1	2	2	2	217	23.8966	5.59229
Afu2g12400	Afu2g12400 AspGDID:ASPL0000103954 COORDS:Chr2_A_fumigatus_Af293:3185304-3186292W, translated using codon table 1 (227 amino acids) Uncharacterized ORF; Putative ATP synthase oligomycin sensitivity conferral protein	8.20078	11.01	1	2	2	2	227	24.3742	9.64209
Afu3g06640	Afu3g06640 AspGDID:ASPL0000105075 COORDS:Chr3_A_fumigatus_Af293:1644938-1644430C, translated using codon table 1 (82 amino acids) Uncharacterized ORF; Ortholog(s) have structural constituent of ribosome activity	2.56764	18.29	1	2	2	2	82	8.86157	9.26123
Afu3g10630	Afu3g10630 AspGDID:ASPL0000105461 COORDS:Chr3_A_fumigatus_Af293:2747083-2747630W, translated using codon table 1 (123 amino acids) Uncharacterized ORF; Ortholog(s) have mitochondrion localization	14.165	33.33	1	2	2	3	123	13.5657	4.88135
Afu3g14665	Afu3g14665 AspGDID:ASPL0000105856 COORDS:Chr3_A_fumigatus_Af293:3889703-3890168W, translated using codon table 1 (132 amino acids) Uncharacterized ORF; Ortholog of <i>Neosartorya fischeri NRRL 181</i> : NFIA_062590 and <i>Aspergillus fumigatus A1163</i> : AFUB_034560	7.47561	22.73	1	2	2	2	132	14.5702	4.44971
Afu4g07650	cyp6 AspGDID:ASPL0000106480 COORDS:Chr4_A_fumigatus_Af293:1987776-1988776W, translated using codon table 1 (209 amino acids) Uncharacterized ORF; Putative peptidyl-prolyl cis-trans isomerase	6.78919	11.96	1	2	2	2	209	22.9459	8.27979
AfuMt00120	AfuMt00120 AspGDID:ASPL0000366358 COORDS:mito_A_fumigatus_Af293:25862-26623W, translated using codon table 4 (253 amino acids) Uncharacterized ORF; Ortholog(s) have cytochrome-c oxidase activity, role in aerobic respiration, mitochondrial electron transport, cytochrome c to oxygen and mitochondrial respiratory chain complex IV localization	5.9882	10.67	1	2	2	2	253	28.9926	4.76709
Afu5g06320	Afu5g06320 AspGDID:ASPL0000107708 COORDS:Chr5_A_fumigatus_Af293:1519087-1518035C, translated using codon table 1 (169 amino acids) Uncharacterized ORF; Ortholog(s) have role in cellular protein localization, cytokinesis, site selection, endoplasmic reticulum inheritance, endoplasmic reticulum tubular network organization, nuclear pore complex assembly, vesicle-mediated transport	7.21733	8.28	1	2	2	2	169	19.0569	8.33838
Afu5g12130	rab7 AspGDID:ASPL0000108269 COORDS:Chr5_A_fumigatus_Af293:3142524-3143388W, translated using codon table 1 (171 amino acids) Uncharacterized ORF; Rab small monomeric GTPase	6.16466	14.04	1	2	2	2	171	19.1797	8.11865
Afu6g02090	Afu6g02090 AspGDID:ASPL0000108664 COORDS:Chr6_A_fumigatus_Af293:353609-352850C, translated using codon table 1 (232 amino acids) Uncharacterized ORF; Ortholog(s) have fungal-type vacuole membrane, vacuolar proton-transporting V-type ATPase, V1 domain localization	6.81935	9.05	1	2	2	2	232	26.2009	8.66064
Afu6g03590	mcsA AspGDID:ASPL0000108814 COORDS:Chr6_A_fumigatus_Af293:783347-784866W, translated using codon table 1 (465 amino acids) Verified ORF; Methylcitrate synthase; catalyses the condensation of propionyl-CoA and oxaloacetate to methylcitrate; conidia-enriched protein; mutants killed more readily by alveolar macrophages and show decreased virulence in mice	3.71788	6.24	1	2	2	2	465	51.3799	8.93896
Afu6g13140	Afu6g13140 AspGDID:ASPL0000109656 COORDS:Chr6_A_fumigatus_Af293:3322359-3321489C, translated using codon table 1 (232 amino acids) Uncharacterized ORF; Ortholog(s) have 3,4-dihydroxy-2-butanone-4-phosphate synthase activity, role in aerobic respiration, riboflavin biosynthetic process and cytosol, mitochondrial intermembrane space, nucleus localization	6.91785	10.34	1	2	2	2	232	25.2938	5.03369
Afu6g13670	Afu6g13670 AspGDID:ASPL0000109708 COORDS:Chr6_A_fumigatus_Af293:3483620-3485062W, translated using codon table 1 (338 amino acids) Uncharacterized ORF; Ortholog(s) have role in cellular protein localization, endoplasmic reticulum tubular network maintenance, nuclear pore complex assembly, regulation of cytokinesis, site selection	6.17308	7.1	1	2	2	2	338	37.7157	6.18896
Afu4g04410	Afu4g04410 AspGDID:ASPL0000106258 COORDS:Chr4_A_fumigatus_Af293:1247460-1248557W, translated using codon table 1 (319 amino acids) Uncharacterized ORF; Immunoreactive protein; has predicted 3-hydroxyacyl-CoA dehydrogenase activity, coenzyme binding, nucleotide binding activity and a putative role in fatty acid metabolism	9.1148	10.03	1	2	2	2	319	33.6826	7.37158
