# Supplementary material for: The Pheromone Module SteC-MkkB-MpkB-SteD-HamE Regulates Development, Stress Responses and Secondary Metabolism in Aspergillus fumigatus
Source: Front Microbiol. 2020 May 7;11:811. doi: 10.3389/fmicb.2020.00811 (PMC7223695; doi:10.3389/fmicb.2020.00811)
Supplement: Supplementary file 9 [file Table_8.XLSX]

## Sheet: Sheet1
Table S8: Aspergillus fumigatus HamE-HA interacting proteins (Vegetative growth-24 hours)
Accession	Description	Score	Coverage	# Proteins	# Unique Peptides	# Peptides	# PSMs	# AAs	MW [kDa]	calc. pI
Afu5g13970	Afu5g13970 AspGDID:ASPL0000108448 COORDS:Chr5_A_fumigatus_Af293:3651112-3656167W, translated using codon table 1 (1593 amino acids) Uncharacterized ORF; Ortholog(s) have role in conidiophore development, hyphal growth, sporocarp development involved in sexual reproduction, syncytium formation by plasma membrane fusion	174.794	21.72	1	23	23	48	1593	173.986	9.74463
Afu5g01030	Afu5g01030 AspGDID:ASPL0000107285 COORDS:Chr5_A_fumigatus_Af293:267439-266294C, translated using codon table 1 (332 amino acids) Uncharacterized ORF; Putative glyceraldehyde 3-phosphate dehydrogenase; predicted gene pair with AFUA_5G01970 (gpdA); hypoxia induced protein	14.304	21.99	1	5	6	6	332	36.1175	6.62451
Afu5g05710	Afu5g05710 AspGDID:ASPL0000107648 COORDS:Chr5_A_fumigatus_Af293:1330422-1332169W, translated using codon table 1 (487 amino acids) Uncharacterized ORF; Ortholog(s) have pseudouridine synthase activity	13.9387	21.36	1	7	7	7	487	54.6913	8.5874
Afu4g11250	cafA AspGDID:ASPL0000106834 COORDS:Chr4_A_fumigatus_Af293:2943732-2944595W, translated using codon table 1 (287 amino acids) Uncharacterized ORF; Putative carbonic anhydrase; decreased conidiation in the mutant; hypoxia induced protein	12.541	19.86	1	3	3	3	287	30.808	8.30908
Afu3g13400	nop5 AspGDID:ASPL0000105735 COORDS:Chr3_A_fumigatus_Af293:3545829-3547784W, translated using codon table 1 (591 amino acids) Uncharacterized ORF; Putative nucleolar protein	10.7048	9.64	1	4	4	4	591	64.5228	7.60596
Afu2g05650	Afu2g05650 AspGDID:ASPL0000103388 COORDS:Chr2_A_fumigatus_Af293:1582005-1580139C, translated using codon table 1 (604 amino acids) Uncharacterized ORF; Ortholog(s) have asparagine-tRNA ligase activity, role in asparaginyl-tRNA aminoacylation and cytosol localization	10.0433	9.27	1	5	5	5	604	68.2394	6.13818
Afu4g08040	Afu4g08040 AspGDID:ASPL0000106518 COORDS:Chr4_A_fumigatus_Af293:2090716-2089786C, translated using codon table 1 (218 amino acids) Uncharacterized ORF; Ortholog(s) have GTP binding activity	9.79345	19.27	1	3	4	4	218	23.7153	8.54346
Afu4g03860	nip1 AspGDID:ASPL0000106205 COORDS:Chr4_A_fumigatus_Af293:1086172-1088854W, translated using codon table 1 (862 amino acids) Uncharacterized ORF; Eukaryotic translation initiation factor 3 subunit C	9.36752	7.77	1	6	6	6	862	97.4481	5.13525
Afu2g09870	tif35 AspGDID:ASPL0000103703 COORDS:Chr2_A_fumigatus_Af293:2523373-2524473W, translated using codon table 1 (290 amino acids) Uncharacterized ORF; Eukaryotic translation initiation factor 3 subunit G	7.95769	16.9	1	3	3	3	290	31.8511	8.79248
Afu2g03590	Afu2g03590 AspGDID:ASPL0000103186 COORDS:Chr2_A_fumigatus_Af293:956883-956337C, translated using codon table 1 (88 amino acids) Uncharacterized ORF; Putative ribosomal protein S21e; transcript induced by exposure to human airway epithelial cells	7.42099	28.41	1	2	2	3	88	10.0029	8.30908
Afu6g02830	Afu6g02830 AspGDID:ASPL0000108738 COORDS:Chr6_A_fumigatus_Af293:575599-576182W, translated using codon table 1 (130 amino acids) Uncharacterized ORF; Has domain(s) with predicted oxidoreductase activity, role in oxidation-reduction process and mitochondrion localization	7.22555	51.54	1	4	4	4	130	14.3505	8.19189
Afu6g09990	Afu6g09990 AspGDID:ASPL0000109355 COORDS:Chr6_A_fumigatus_Af293:2459187-2462825W, translated using codon table 1 (1095 amino acids) Uncharacterized ORF; Ortholog(s) have cytosol, nuclear envelope, nuclear membrane, nucleolus localization	6.7135	5.3	1	5	5	5	1095	121.526	4.729
Afu1g05200	tif32 AspGDID:ASPL0000101689 COORDS:Chr1_A_fumigatus_Af293:1488654-1485294C, translated using codon table 1 (1051 amino acids) Uncharacterized ORF; Eukaryotic translation initiation factor 3 subunit A	6.34403	6.47	1	5	5	5	1051	120.156	9.39307
Afu5g05680	Afu5g05680 AspGDID:ASPL0000107645 COORDS:Chr5_A_fumigatus_Af293:1322763-1324274W, translated using codon table 1 (464 amino acids) Uncharacterized ORF; Ortholog(s) have translation release factor activity, codon specific activity and role in asexual sporulation resulting in formation of a cellular spore, cellular response to nitrogen starvation, cytokinesis, translational termination	5.83442	5.39	1	2	2	2	464	51.8989	6.48096
Afu3g11360	Afu3g11360 AspGDID:ASPL0000105534 COORDS:Chr3_A_fumigatus_Af293:2979671-2978196C, translated using codon table 1 (451 amino acids) Uncharacterized ORF; Ortholog(s) have role in ascospore formation, cellular protein localization, cellular response to caffeine and eukaryotic translation initiation factor 3 complex assembly, <a href="#GOsection">more</a>	4.68788	7.76	1	3	3	3	451	51.7173	5.35107
Afu2g04710	Afu2g04710 AspGDID:ASPL0000103297 COORDS:Chr2_A_fumigatus_Af293:1288894-1287776C, translated using codon table 1 (217 amino acids) Uncharacterized ORF; Has domain(s) with predicted heme binding activity	4.4714	28.57	1	3	3	3	217	23.8966	5.59229
Afu2g16020	Afu2g16020 AspGDID:ASPL0000104319 COORDS:Chr2_A_fumigatus_Af293:4237810-4239808W, translated using codon table 1 (566 amino acids) Uncharacterized ORF; Putative heat shock protein; transcript induced during conidial germination	4.13123	4.42	1	2	2	2	566	61.6862	6.87354
Afu4g10010	Afu4g10010 AspGDID:ASPL0000106715 COORDS:Chr4_A_fumigatus_Af293:2593720-2595242W, translated using codon table 1 (487 amino acids) Uncharacterized ORF; Ortholog(s) have heat shock protein binding activity, role in protein folding, regulation of mitotic cell cycle and cytosol, nucleus localization	2.21754	5.75	1	2	2	2	487	54.4855	4.99561
Afu2g11290	Afu2g11290 AspGDID:ASPL0000103844 COORDS:Chr2_A_fumigatus_Af293:2910595-2909789C, translated using codon table 1 (246 amino acids) Uncharacterized ORF; Orotate phosphoribosyltransferase 1; role in pyrimidine base biosynthesis; no human homolog	1.8806	6.5	1	2	2	2	246	26.0468	6.56592
Afu2g17000	Afu2g17000 AspGDID:ASPL0000104419 COORDS:Chr2_A_fumigatus_Af293:4544466-4551049W, translated using codon table 1 (2173 amino acids) Uncharacterized ORF; Ortholog of <i>A. nidulans FGSC A4</i> : AN5649, AN1674, AN0384, AN1268, AN7262, <i>A. fumigatus Af293</i> : Afu1g01700, Afu4g08730, Afu4g13630, Afu1g10012 and <i>A. niger CBS 513.88</i> : An01g09380, An01g06520, An04g09080, An04g03600	1.62268	4	1	5	5	5	2173	224.251	3.99268
Afu1g12940	sakA AspGDID:ASPL0000102362 COORDS:Chr1_A_fumigatus_Af293:3428181-3429807W, translated using codon table 1 (366 amino acids) Verified ORF; Putative mitogen-activated protein kinase (MAPK) with predicted roles in the osmotic and oxidative stress responses; involved in sensing nitrogen in the medium	0	5.19	1	2	2	2	366	41.9334	5.60498
Afu2g06230	Afu2g06230 AspGDID:ASPL0000103446 COORDS:Chr2_A_fumigatus_Af293:1796803-1795031C, translated using codon table 1 (550 amino acids) Uncharacterized ORF; Ortholog(s) have imidazoleglycerol-phosphate synthase activity, role in histidine biosynthetic process and cytosol, nucleus localization	0	3.64	1	2	2	2	550	60.1522	5.75732
Afu5g05460	Afu5g05460 AspGDID:ASPL0000107625 COORDS:Chr5_A_fumigatus_Af293:1268981-1268053C, translated using codon table 1 (242 amino acids) Uncharacterized ORF; Cytosine deaminase-uracil phosphoribosyltransferase fusion protein; transcript induced by exposure to human airway epithelial cells	0	9.5	1	2	2	2	242	26.9281	7.76709
